# Supplementary material for: Hospital-Based Models of Immunization for High-Risk Subjects in Lombardy (Italy): A Region-Wide Assessment of Implementation and Progress
Source: Vaccines (Basel). 2026 May 22;14(6):465. doi: 10.3390/vaccines14060465 (PMC13307903; doi:10.3390/vaccines14060465)
Supplement: Supplementary file 1 [file vaccines-14-00465-s001.zip]

Archive with 1 entries (1 files):
- vaccines-4288673-File S1.pdf
